# Supplementary material for: Comparative Mitogenomic Analyses of Tanypodinae (Diptera: Chironomidae)
Source: Insects. 2025 Feb 12;16(2):203. doi: 10.3390/insects16020203 (PMC11855973; doi:10.3390/insects16020203)
Supplement: Supplementary file 1 [file insects-16-00203-s001.zip]

Archive with 1 entries (1 files):
- insects-3435203-supplementary.pdf
